# Supplementary material for: A Phylogenomic Backbone for Acoelomorpha Inferred From Transcriptomic Data
Source: Syst Biol. 2024 Oct 25;74(1):70–85. doi: 10.1093/sysbio/syae057 (PMC11809588; doi:10.1093/sysbio/syae057)
Supplement: syae057_suppl_Supplementary_Material_Tables_S1-S9 [file syae057_suppl_supplementary_material_tables_s1-s9.xlsx]

## Sheet: Table S1
Supplementary Table S1 – Detailed information of the transcriptomes used in this study, including some statistics concerning the completeness of the supermatrix
Transcriptome ID	Main clade	Family	Species name	Amplified cDNA size distribution (average)*	Sequencing depth (Total reads in millions)	Assembly method	Number of contigs	Number of coding regions	BUSCO (% Complete + Fragmented)	In the final tree	Number of orthologs	Number of genes (Full dataset)	Accesion number	Comments
19-228	Nemertodermatida	Nemertodermatidae	Sterreria sp	66 - 5380 (778)	130.5	Rcorrector + Trimmomatic + Prinseq + Trinity	68973	2965	59,6 (28 + 31,6)	Yes	495	107
19-375	Acoela	Solenofilomorphidae	Solenofilomorpha sp-2	88 - 1692 (406)	169	Rcorrector + Trimmomatic + Prinseq + Trinity	187149	3508	19,6 (7,9 + 11,7)	Yes	375	64
19-380	Acoela	Solenofilomorphidae	Solenofilomorpha sp-9	68 - 4720 (640)	120.9	Rcorrector + Trimmomatic + Prinseq + Trinity	442972	9495	30,7 (12 + 18,7)	Yes	575	74
20-005	Acoela	Mecynostomidae	Paramecynostomum diversicolor	109 - 1858 (437)	130.5	Rcorrector + Trimmomatic + Prinseq + Trinity	48373	2848	36 (14,5 + 21,5)	Yes	679	265
20-022	Acoela	Nadinidae	Nadina sp-2	62 - 2125 (441)	131.3	Rcorrector + Trimmomatic + Prinseq + Trinity	464972	13267	63,5 (35 + 28,5)	Yes	1665	537
20-023	Acoela	Dakuidae	Notocelis gullmarensis	105- 1688 (760)	205	Rcorrector + Trimmomatic + Prinseq + Trinity	81677	4268	41,3 (16,8 + 24,5)	Yes	1042	252
20-026	Acoela	Proporidae	Haplogonaria minima	90 - 2673 (524)	164.1	Rcorrector + Trimmomatic + Prinseq + Trinity	52885	2386	26,1 (10,4 + 15,7)	Yes	458	112
20-038	Acoela	Dakuidae	Philactinoposthia rhammifera	NA (497)	79.18	Trimmomatic + Trinity	185229	5051	32 (10,1 + 21,9)	No	569	0
20-053	Acoela	Isodiametridae	Baltalimania agile	67 - 3032 (495)	200.5	Rcorrector + Trimmomatic + Prinseq + Trinity	191779	5224	62,5 (27,2 + 35,3)	No	1417	0
20-063	Acoela	Isodiametridae	Faerlea glomerata	83 - 1562 (414)	166.8	Rcorrector + Trimmomatic + Prinseq + Trinity	79792	4082	57,8 (30,2 + 27,6)	Yes	1316	124
20-073	Acoela	Proporidae	Kuma sp-5	86 - 1490 (485)	168	Rcorrector + Trimmomatic + Prinseq + Trinity	70911	3748	36,6 (13,3 + 23,3)	Yes	836	169
20-078	Acoela	Isodiametridae	Aphanostoma virescens	74 - 1732 (400)	132.8	Rcorrector + Trimmomatic + Prinseq + Trinity	190228	6385	59,9 (32,9 + 27)	Yes	1931	713
20-082	Acoela	Mecynostomidae	Haploposthia lactomaculata	78 - 2298 (570)	224.2	Rcorrector + Trimmomatic + Prinseq + Trinity	261168	7931	66,8 (45,7 + 21,1)	Yes	2433	1156
20-093	Acoela	Proporidae	Haploposthia rubropunctata	74 - 1471 (461)	142.6	Rcorrector + Trimmomatic + Prinseq + Trinity	300261	7530	65,1 (40,3 + 24,8)	Yes	1831	737
20-115	Acoela	Mecynostomidae	Childia crassum	55 - 2410 (427)	149.4	Rcorrector + Trimmomatic + Prinseq + Trinity	142023	4867	52,6 (24,6 + 28)	Yes	1282	462
20-132	Acoela	Dakuidae	Philocelis karlingi	67 - 2062 (470)	103.4	Rcorrector + Trimmomatic + Prinseq + Trinity	222370	8041	47,1 (19,7 + 27,4)	Yes	1431	347
DRR151142	Acoela	Convolutidae	Praesagittifera naikaiensis	--	2024-02-05	Trimmomatic + Trinity	26386	7631	84,1 (77,8 + 6,3)	Yes	3813	2142	DRR151142
P15761_101	Acoela	Isodiametridae	Baltalimania occulta	NA (476)	46	TransPi	11006	745	20,7 (12,8 + 7,9)	Yes	162	109
P15761_102	Acoela	Isodiametridae	Praeconvoluta tigrina	NA (691)	83.7	TransPi	20071	1696	30,2 (16,5 + 13,7)	Yes	461	283
P15761_110	Acoela	Mecynostomidae	Childia vivipara	NA (821)	53.5	TransPi	10933	1279	19,2 (10,4 + 8,8)	Yes	210	101
P15761_117	Acoela	Dakuidae	Philactinoposthia rhammifera	NA (817)	50.7	TransPi	9947	799	18,2 (11,7 + 6,5)	Yes	308	180
P15761_125	Acoela	Convolutidae	Thalassoanaperus rubellus	NA (666)	39.8	TransPi	16609	2873	40,1 (26,6 + 13,5)	Yes	1205	599		This species name has changed from Anaperus rubellus to Thalassoanaperus rubellus during the course of this study
P15761_133	Acoela	Isodiametridae	Praeaphanostoma sp	NA (701)	206.6	TransPi	15449	872	23,4 (9,5 + 13,9)	Yes	286	122
P15761_141	Acoela	Convolutidae	Thalassoanaperus tvaerminnensis	NA (815)	45.1	TransPi	12840	1490	22,2 (11,9 + 10,3)	Yes	593	326		This species name has changed from Anaperus tvaerminnensis to Thalassoanaperus tvaerminnensis during the course of this study
P15761_149	Acoela	Solenofilomorphidae	Solenofilomorpha sp-2	NA (354)	157	TransPi	16084	293	11,6 (5,7 + 5,9)	No	49	0
P15761_157	Acoela	Diopisthoporidae	Diopistohoporus sp-1	NA (425)	59.8	TransPi	59218	2806	12,3 (6,7 + 5,6)	Yes	152	28
P15761_165	Acoela	Proporidae	Kuma sp-5	NA (901)	46.3	TransPi	31447	1713	13,6 (5,9 + 7,7)	No	121	0
P15761_173	Nemertodermatida	Nemertodermatidae	Sterreria rubra	NA (391)	2024-04-17	TransPi	6969	375	11,9 (6,9 + 5)	Yes	56	16
P15761_181	Nemertodermatida	Nemertodermatidae	Sterreria lundini	NA (714)	2024-03-30	TransPi	27490	1498	9,3 (6,1 + 3,2)	Yes	64	6
P15761_189	Acoela	Solenofilomorphidae	Solenofilomorpha sp-9	NA (661)	44.4	TransPi	17321	398	1,3 (0,5 + 0,8)	No	8	0
SRR2500940	Xenoturbellidae	Xenoturbellidae	Xenoturbella profunda	--	2024-03-15	Trimmomatic + Trinity	19598	6486	95,5 (93,8 + 1,7)	Yes	1940	836	SRR2500940
SRR2681155	Nemertodermatida	Nemertodermatidae	Meara stichopi	--	101	Trimmomatic + Trinity	49615	8366	93,3 (91,6 + 1,7)	Yes	1981	906	SRR2681155
SRR2681679	Acoela	Convolutidae	Convolutriloba macropyga	--	210.9	Trimmomatic + Trinity	59130	10250	85,7 (84 + 1,7)	Yes	4416	2417	SRR2681679
SRR2682004	Nemertodermatida	Nemertodermatidae	Nemertoderma westbladi	--	261.3	Trimmomatic + Trinity	60848	16870	95,4 (93,8 + 1,6)	Yes	2464	1136	SRR2682004
SRR2682099	Nemertodermatida	Nemertodermatidae	Sterreria sp	--	230.4	Trimmomatic + Trinity	9160	207	17,1 (10,3 + 6,8)	Yes	29	9	SRR2682099
SRR2682154	Nemertodermatida	Ascopariidae	Ascoparia sp	--	240.1	Trimmomatic + Trinity	27649	3469	63,7 (48,6 + 15,1)	Yes	677	181	SRR2682154
SRR3105702	Acoela	Mecynostomidae	Childia submaculatum	--	2024-09-29	Trimmomatic + Trinity	17364	7387	78,3 (72,2 + 6,1)	Yes	3427	1895	SRR3105702
SRR3105703	Acoela	Diopisthoporidae	Diopisthoporus gymnopharyngeus	--	33.3	Trimmomatic + Trinity	15489	5417	51,6 (41,6 + 10)	Yes	1431	548	SRR3105703
SRR3105704	Acoela	Diopisthoporidae	Diopisthoporus longitubus	--	44.5	Trimmomatic + Trinity	27525	8654	78,7 (73 + 5,7)	Yes	2216	887	SRR3105704
SRR3105705	Acoela	Mecynostomidae	Eumecynostomum macrobursalium	--	47.2	Trimmomatic + Trinity	9618	3012	42,7 (28,7 + 14)	Yes	1345	645	SRR3105705
SRR5760179	Acoela	Convolutidae	Symsagittifera roscoffensis	--	61.9	Trimmomatic + Trinity	66778	11158	86,4 (83,9 + 2,5)	Yes	4384	2396	SRR5760179
SRR6374833	Acoela	Isodiametridae	Aphanostoma pulchra	--	42.1	Trimmomatic + Trinity	27676	10706	88,5 (86,4 + 2,1)	Yes	3969	2120	SRR6374833
SRR6375633	Acoela	Paratomellidae	Paratomella rubra	--	32	Trimmomatic + Trinity	35607	9546	90,2 (88,2 + 2)	Yes	2459	1088	SRR6375633
SRR8454219	Acoela	Hofsteniidae	Hofstenia miamia	--	34	Trimmomatic + Trinity	34880	8264	88,6 (82,5 + 6,1)	Yes	2251	996	SRR8454219
SRR8506641	Acoela	Convolutidae	Symsagittifera roscoffensis	--	37.4	Trimmomatic + Trinity	18002	7864	85,6 (82,4 + 3,2)	No	4108	0	SRR8506641
SRR8524599	Acoela	Isodiametridae	Baltalimania agile	--	47.5	Trimmomatic + Trinity	22995	4457	72,7 (58,4 + 14,3)	Yes	1895	990	SRR8524599
SRR8617822	Acoela	Convolutidae	Neochildia fusca	--	2024-01-28	Trimmomatic + Trinity	49223	9142	85,4 (80,8 + 4,6)	Yes	4152	2195	SRR8617822
SRR8641368	Nemertodermatida	Ascopariidae	Flagellophora sp	--	2024-06-26	Trimmomatic + Trinity	3801	528	15,7 (9,5 + 6,2	Yes	103	33	SRR8641368
* Samples form NCBI are marked with "--". Samples processed in house but for which the size distribution of the library is not available are "NA"

## Sheet: Table S2
Supplementary Table S2 – Accession number and reference of the genomes downloaded from the SRA and used to infer the bilaterian chronograms from Supplementary Figure S1
Phylum	Major group	Species	SRA accesion	Reference
Annelida	Polychaeta	Paraescarpia echinospica	PRJNA625616	Sun et al. (2021) MBE
Arthropoda	Crustacea	Idotea baltica	PRJNA599581
Arthropoda	Crustacea	Trinorchestia longiramus	PRJNA543945	Patra et al. (2020) Sci. Data
Brachiopoda		Lingula anatina	PRJNA286275	Luo et al. (2015) Nat. Comm.
Bryozoa		Bugula neritina	PRJNA498596	Rayko et al. (2020) Sci. Data
Chordata	Cephalochordata	Branchiostoma floridae	PRJNA412957	Simakov et al. (2020) Nat. Ecol. Evol.
Chordata	Craniata	Felix catus	PRJNA670214	Bredemeyer et al. (2020) J. Heredity
Chordata	Craniata	Homo sapiens
Cnidaria	Anthozoa	Scolanthus callimorphus	PRJNA667495	Zimmermann et al. (2021) bioRxiv
Cnidaria	Hydrozoa	Hydra vulgaris	PRJNA703404	Simakov et al. (2022) Sci. Adv.
Cnidaria	Scyphozoa	Rhopilema esculentum	PRJNA505074	Nong et al. (2020) Nat. Comm.
Echinodermata	Asteroidea	Plazaster borealis	PRJNA776097	Lee et al. (2022) GigaScience
Mollusca	Bivalvia	Pecten maximus		Zeng et al. (2021) CSBJ
Mollusca	Gastropoda	Lautoconus ventricosus	PRJNA678883	Pardos-Blas et al. (2021) GigaScience
Platyhelmintes	Rhabditophora	Macrostomum lignano	PRJNA371498	Wudarski et al. (2017) Nat. Comm.
Xenacoelomorpha	Acoela	Praesagittifera naikaiensis	PRJDB7329	Arimoto et al. (2019) GigaScience
Xenacoelomorpha	Acoela	Symsagittifera roscoffensis	PRJNA867535	Martínez et al. (2023) G3
Xenacoelomorpha	Nemertodermatida	Nemertoderma westbladi	PRJNA981986	Abalde et al. (2023) Front. Genet.

## Sheet: Table S3
Supplementary Table S3 – List of fossil calibrations used to estimate the bilaterian divergence times from Supplementary Figure S1
Clade	Dates (Ma)	Comments	Reference
Crown Chordata	519 – 581	Calibrations from Benton et al., 2015, Palaeontologia Electronica	Delsuc et al., 2018, BMC Biology, https://doi.org/10.1186/s12915-018-0499-2
Crown Cnidaria	540 – 635	There are older putative fossils, but those from the late Ediacaran are more certain	Van Iten et al., 2014, Paleontology, https://doi.org/10.1111/pala.12116
Crown Crustacea	510 – 543		Rota-Stabelli et al., 2013, Current Biology, https://doi.org/10.1016/j.cub.2013.01.026
Crown Placentalia	66 – 72		Marjanović, 2019, bioRxiv, https://doi.org/10.1101/2019.12.19.882829
Gastropoda – Bivalvia	525 – 545		Kocot et al., 2020, Scientific Reports, https://doi.org/10.1038/s41598-019-56728-w

## Sheet: Table S4
Supplementary Table S4 – Morphological matrix, including a description of the character and states (bottom row), used to infer morphological evolution in acoelomorphs
Species	Characters
Thalassoanaperus_tvaerminnensis	1	0	0	0	0	1	2	0	0	1	0	1	0	0	1	0	0	0	0	0	0	1	1	2	2	2	1	1	2	1	2	0	0	0	0	0	0	1	1	1	1	1	?	?
Aphanostoma_pulchra	0	0	0	1	2	1	2	0	0	0	0	1	0	0	1	1	1	1	1	1	0	0	1	1	3	1	1	1	1	1	1	1	1	0	0	0	2	0	1	0	1	1	0	1
Aphanostoma_virescens	0	0	0	1	2	1	2	0	0	1	2	1	0	0	1	1	1	1	1	1	0	0	0	0	0	1	1	1	1	1	1	1	0	0	0	0	2	0	?	?	?	?	?	?
Ascoparia_sp	1	0	1	0	0	1	2	0	0	0	0	?	0	0	?	0	0	0	0	3	0	0	0	0	0	2	0	0	0	0	0	1	1	?	0	0	2	0	?	?	?	?	?	?
Baltalimania_agile	0	0	0	1	2	1	2	0	0	0	0	1	0	0	1	1	1	1	1	1	0	0	1	1	1	2	1	0	0	0	0	0	0	0	0	0	2	0	?	?	?	?	?	?
Baltalimania_occulta	1	0	0	1	2	1	2	0	0	0	0	?	0	0	1	1	1	1	1	1	0	0	1	1	1	2	0	0	0	0	0	0	0	0	0	0	2	0	?	?	?	?	?	?
Childia_crassum	1	0	0	0	0	1	1	0	0	0	0	1	0	0	1	1	0	1	0	0	1	0	0	0	0	2	1	1	1	0	0	0	1	0	0	0	1	2	1	0	0	1	1	1
Childia_submaculatum	1	0	0	0	0	1	1	0	0	0	0	1	0	0	1	1	0	1	0	0	1	0	0	0	0	2	1	1	1	0	0	1	1	0	0	0	1	2	0	0	0	1	1	1
Childia_vivipara	1	0	0	0	0	1	1	0	0	0	0	1	0	0	1	1	0	1	0	0	1	0	0	0	0	2	1	1	1	0	0	0	1	0	0	0	1	2	0	0	0	1	1	1
Convolutriloba_macropyga	2	2	0	0	0	0	0	1	1	1	2	1	0	0	1	1	0	0	0	0	0	0	0	0	0	2	1	1	1	1	2	1	1	0	0	1	0	1	1	1	1	1	0	0
Diopisthoporus_gymnopharyngeus	1	0	0	0	0	1	2	0	0	0	0	2	1	0	0	?	0	0	0	0	0	0	?	?	?	2	0	0	0	0	0	0	0	0	?	0	?	?	0	?	?	?	?	?
Diopisthoporus_longitubus	1	0	0	0	0	1	1	0	0	0	0	2	1	0	0	1	0	0	0	0	0	0	1	1	1	2	0	0	0	0	0	0	0	0	1	0	2	0	0	0	0	0	0	1
Diopisthoporus_sp1	1	0	0	0	0	1	2	0	0	0	0	2	1	0	0	?	0	0	0	0	0	0	1	1	1	2	0	0	0	0	0	0	0	0	1	0	?	?	0	?	?	?	?	?
Eumecynostomum_macrobursalium	1	0	0	1	1	1	1	0	0	0	0	1	0	0	1	0	0	0	0	4	0	0	0	0	0	2	0	1	1	1	1	1	0	0	0	0	?	?	?	?	?	?	0	?
Faerlea_glomerata	0	0	0	1	2	1	2	0	0	0	0	1	0	0	1	1	1	1	1	3	0	0	0	0	0	1	0	0	0	0	0	0	0	0	0	0	?	?	?	?	?	?	?	?
Flagellophora_sp	0	0	0	0	0	1	1	0	0	0	0	1	0	0	0	0	0	0	0	0	0	0	0	0	0	2	0	1	1	1	1	1	1	0	0	0	2	2	?	?	?	?	?	?
Haplogonaria_minima	0	0	0	0	0	1	1	0	0	0	0	1	0	0	1	1	0	0	0	0	0	0	?	?	?	2	0	1	1	0	0	1	?	0	0	0	?	?	?	?	?	?	0	?
Haploposthia_lactomaculata	1	0	0	1	1	1	2	0	0	1	0	1	0	0	1	1	0	0	0	0	0	2	1	1	1	2	1	0	0	0	0	0	0	0	1	0	?	?	?	?	?	?	?	?
Haploposthia_rubropunctata	1	0	0	0	0	1	1	0	0	1	0	1	0	0	0	0	0	0	0	0	0	0	1	1	1	2	0	0	0	0	0	0	0	0	0	0	?	?	?	?	?	?	0	?
Hofstenia_miamia	2	0	0	0	0	1	1	0	0	1	0	0	1	1	0	1	1	0	0	3	1	0	1	1	1	0	0	0	0	0	0	0	0	1	0	0	2	?	0	0	0	0	0	?
Kuma_sp5	1	0	0	1	1	1	2	0	0	1	0	1	0	?	1	0	0	0	0	0	0	0	1	1	1	2	1	0	0	0	0	0	1	0	1	0	2	0	?	?	?	?	?	?
Meara_stichopi	2	2	0	0	0	0	0	0	0	0	0	1	0	0	1	1	0	0	0	0	0	0	1	1	1	2	1	0	0	0	0	0	0	1	0	0	2	?	1	1	0	1	0	1
Nadina_sp2	0	0	0	0	0	1	1	0	0	1	0	1	0	0	1	1	?	1	1	?	0	0	?	?	?	2	0	1	1	0	0	?	?	0	0	0	?	?	0	1	0	1	0	0
Nemertoderma_westbladi	1	0	0	0	0	1	2	0	0	0	0	1	0	0	1	1	0	0	0	0	0	0	1	1	2	2	0	0	0	0	0	0	0	0	0	0	2	?	1	1	0	1	0	?
Neochildia_fusca	1	1	0	0	0	1	1	0	0	1	0	1	0	?	1	1	1	1	1	2	0	0	1	1	2	2	1	0	0	0	0	0	0	0	0	0	0	1	1	0	1	1	0	1
Notocelis_gullmarensis	0	0	0	1	1	1	2	0	0	1	2	1	0	?	1	1	0	0	0	0	0	0	0	0	0	1	1	1	1	1	1	1	0	0	0	0	2	3	1	0	1	1	0	1
Paramecynostomum_diversicolor	1	0	0	1	2	1	1	0	0	1	0	1	0	?	1	1	1	0	0	4	0	0	0	0	0	2	1	1	1	0	0	1	1	0	0	0	1	2	?	?	?	?	?	?
Paratomella_rubra	1	0	1	0	0	0	0	0	0	1	0	1	0	?	1	1	0	0	0	0	1	0	1	1	1	1	0	0	0	0	0	0	0	1	0	0	2	0	?	?	?	?	?	?
Philactinoposthia_rhammifera	1	0	0	0	0	1	2	0	0	0	0	1	0	0	1	1	0	0	0	0	0	0	0	0	0	2	1	1	1	1	1	1	0	0	0	0	?	?	?	?	?	?	?	?
Philocelis_karlingi	0	0	0	1	2	1	2	0	0	0	0	1	0	?	1	1	0	0	0	0	1	0	0	0	0	2	1	1	1	1	1	0	1	0	0	0	2	1	?	?	?	?	?	?
Praeaphanostoma_sp	1	0	0	1	1	1	2	0	0	0	0	1	0	0	1	1	1	1	1	1	0	0	0	0	0	2	0	1	0	0	0	1	1	0	0	0	?	?	?	?	?	?	?	?
Praeconvoluta_tigrina	?	0	0	1	2	1	2	0	0	1	0	1	0	0	1	1	1	1	1	1	0	0	0	0	0	2	1	1	1	0	0	1	0	0	0	0	2	0	?	?	?	?	?	?
Praesagittifera_naikaiensis	0	1	0	0	0	1	1	1	0	0	1	1	0	?	1	0	0	0	0	0	0	0	1	1	2	2	1	1	1	1	1	1	1	0	0	0	?	?	?	?	?	?	?	?
Solenofilomorpha_sp2	1	0	1	0	0	1	2	0	0	1	0	1	1	1	0	1	0	0	0	0	0	0	1	?	1	1	0	1	1	0	0	1	0	1	0	0	?	?	0	0	0	0	0	1
Solenofilomorpha_sp9	1	0	1	0	0	1	2	0	0	0	0	1	1	?	0	1	0	0	0	0	0	0	1	?	1	1	0	?	?	?	?	?	?	1	0	0	?	?	?	?	?	?	?	?
Sterreria_lundini	1	0	1	0	0	1	2	0	0	0	0	1	0	0	1	0	0	0	0	0	0	0	0	0	0	2	1	0	0	0	0	0	0	0	0	0	2	3	?	2	?	2	?	?
Sterreria_rubra	1	0	1	0	0	1	2	0	0	1	0	1	0	0	1	1	0	0	0	0	0	0	1	1	2	2	1	0	0	0	0	0	0	0	0	0	2	?	?	2	?	2	?	?
Sterreria_sp_SRR2682099	1	0	1	0	0	1	2	0	0	?	0	1	0	0	1	?	0	0	0	0	0	0	?	?	?	2	1	0	0	0	0	0	0	0	0	0	?	?	?	2	?	2	?	?
Sterreria_sp2_19-228	1	0	1	0	0	1	2	0	0	0	0	1	0	0	1	0	0	0	0	0	0	0	?	?	?	2	1	0	0	0	0	0	0	0	0	0	2	?	?	2	?	2	?	?
Symsagittifera_roscoffensis	2	0	1	0	0	1	2	1	1	1	2	1	0	0	1	1	0	0	0	0	0	0	0	0	0	2	1	1	1	1	1	1	1	0	0	0	0	1	?	?	?	?	?	?
Thalassoanaperus_rubellus	1	0	0	0	0	1	1	0	0	1	0	1	0	0	1	0	1	0	0	2	0	2	0	0	0	2	1	1	2	1	2	0	0	0	0	0	?	?	?	?	?	?	?	?
	Size / small conventional large,	Body_shape / cylindrical convoluted flattened,	'Threadlike (slender)' / no yes,	'Chordoid vesicles (large vacuoles)' / absent present,	Level_of_chordoid_vesicles / absent weakly_developed well_developed,	Frontal_glands / absent present,	Level_of_frontal_glands / absent weakly_developed well_developed,	Symbiotic_algae / absent present,	Sagittocysts / absent present,	Pigmentation / absent present,	Eyes / absent ocelli_with_platelets pigmented_eyespots,	Mouth_position / anteroterminal_or_subterminal ventral posteroterminal_or_subterminal,	Pharynx / absent present,	'Interconnecting cells (glandular cells at the pharyngeal epithelium)' / absent present,	Testis / unpaired paired,	Seminal_vesicle / absent present,	Glandomuscular_eversible_copulatory_organ / absent present,	Copulatory_organ_partly_inside_seminal_vesicle / no yes,	Copulatory_organ_invaginated_into_seminal_vesicle / no yes,	Shape_of_glandulomuscular_copulatory_organ / glandulomuscular_copulatory_organ_absent isodiametric_tube conical_tube spherical globular_papilla multilayered_seminal_vesicle,	'Penis stylet (sclerotized copulatory organ)' / absent present,	Accessory_penetrating_hard_structures / absent adenodactyls needles,	Antrum / absent present,	Antrum_ciliation / antrum_absent ciliated not_ciliated,	Antrum_shape / antrum_absent long_and_tubular irregular_or_saclike,	Male_gonopore_position / anteroterminal_or_subterminal midbody posteroterminal_or_subterminal,	Ovary / unpaired paired,	'Bursa seminalis (receptacle for allosperm)' / absent present,	Number_of_bursae / absent one several,	'Bursal nozzle (sclerotised opening of bursa)' / absent present,	Number_of_bursal_nozzles / nozzle_absent one several,	Vagina / absent present,	separate_female_gonopore / absent present,	Ovary_positioned_or_reaches_behind_testes / no yes,	'Hermaphrodite gonad (Testis and ovary mixed)' / no yes,	Asexual_reproduction / absent present,	sperm_axonemes / '9+0' '9+1' '9+2',	sperm_cytoplasmic_microtubules / cortical axial distal_only absent,	Longitudinal_muscles_enwrapping_mouth / absent present,	ventral_diagonal_muscles / absent present incomplete,	ventral_crossover_muscles / absent present,	Dorsal_diagonal_muscles / absent present incomplete,	Longitudinal_musles_outside_circular_muscles / absent present,	Longitudinal_muscles_between_mouth_and_frontal_pore / absent present ;

## Sheet: Table S5
Supplementary Table S5 – Description of the partition schemes defined and used during phylogenetic inference
Character	Description	Unpartitioned	Random partition	Morphological partition 1	Morphological partition 2	PartitionFinder partition 1 (AIC and BIC unlink branch lengths)	PartitionFinder partition 2 (BIC, linked branch lengths)	Homoplasy scores	Fully partitioned
1	Size / small conventional large,	1	1	1	1	1	1	4	1
2	Body_shape / cylindrical convoluted flattened,	1	1	2	2	1	1	1	2
3	'Threadlike (slender)' / no yes,	1	1	2	3	1	2	1	3
4	'Chordoid vesicles (large vacuoles)' / absent present,	1	2	3	4	1	2	1	4
5	Level_of_chordoid_vesicles / absent weakly_developed well_developed,	1	2	3	4	1	3	4	5
6	Frontal_glands / absent present,	1	2	4	5	1	4	3	6
7	Level_of_frontal_glands / absent weakly_developed well_developed,	1	3	4	5	1	3	4	7
8	Symbiotic_algae / absent present,	1	3	5	6	1	4	2	8
9	Sagittocysts / absent present,	1	4	6	7	1	5	2	9
10	Pigmentation / absent present,	1	4	7	8	1	6	1	10
11	Eyes / absent ocelli_with_platelets pigmented_eyespots,	1	4	8	9	1	1	1	11
12	Mouth_position / anteroterminal_or_subterminal ventral posteroterminal_or_subterminal,	1	4	9	10	1	7	3	12
13	Pharynx / absent present,	1	4	10	11	1	4	2	13
14	'Interconnecting cells (glandular cells at the pharyngeal epithelium)' / absent present,	1	5	10	11	1	5	2	14
15	Testis / unpaired paired,	1	5	11	12	1	2	3	15
16	Seminal_vesicle / absent present,	1	5	11	13	1	8	1	16
17	Glandomuscular_eversible_copulatory_organ / absent present,	1	5	11	14	1	2	1	17
18	Copulatory_organ_partly_inside_seminal_vesicle / no yes,	1	5	11	14	1	4	3	18
19	Copulatory_organ_invaginated_into_seminal_vesicle / no yes,	1	5	11	14	1	4	3	19
20	Shape_of_glandulomuscular_copulatory_organ / glandulomuscular_copulatory_organ_absent isodiametric_tube conical_tube spherical globular_papilla multilayered_seminal_vesicle,	1	5	11	14	1	9	4	20
21	'Penis stylet (sclerotized copulatory organ)' / absent present,	1	5	11	15	1	2	1	21
22	Accessory_penetrating_hard_structures / absent adenodactyls needles,	1	5	11	16	1	7	1	22
23	Antrum / absent present,	1	5	11	17	1	2	1	23
24	Antrum_ciliation / antrum_absent ciliated not_ciliated,	1	5	11	17	1	3	1	24
25	Antrum_shape / antrum_absent long_and_tubular irregular_or_saclike,	1	5	11	17	1	9	4	25
26	Male_gonopore_position / anteroterminal_or_subterminal midbody posteroterminal_or_subterminal,	1	5	11	18	1	1	1	26
27	Ovary / unpaired paired,	1	6	11	19	1	10	1	27
28	'Bursa seminalis (receptacle for allosperm)' / absent present,	1	6	11	20	1	4	1	28
29	Number_of_bursae / absent one several,	1	6	11	20	1	7	1	29
30	'Bursal nozzle (sclerotised opening of bursa)' / absent present,	1	7	11	20	1	4	3	30
31	Number_of_bursal_nozzles / nozzle_absent one several,	1	7	11	20	1	1	1	31
32	Vagina / absent present,	1	8	11	21	1	8	1	32
33	separate_female_gonopore / absent present,	1	9	11	22	1	11	1	33
34	Ovary_positioned_or_reaches_behind_testes / no yes,	1	9	11	23	1	4	3	34
35	'Hermaphrodite gonad (Testis and ovary mixed)' / no yes,	1	9	11	24	1	5	3	35
36	Asexual_reproduction / absent present,	1	9	11	25	1	5	2	36
37	sperm_axonemes / '9+0' '9+1' '9+2',	1	9	11	26	1	1	1	37
38	sperm_cytoplasmic_microtubules / cortical axial distal_only absent,	1	9	11	27	1	12	1	38
39	Longitudinal_muscles_enwrapping_mouth / absent present,	1	10	12	28	1	13	3	39
40	ventral_diagonal_muscles / absent present incomplete,	1	10	12	29	1	14	1	40
41	ventral_crossover_muscles / absent present,	1	10	12	30	1	2	3	41
42	Dorsal_diagonal_muscles / absent present incomplete,	1	10	12	31	1	1	3	42
43	Longitudinal_musles_outside_circular_muscles / absent present,	1	10	12	32	1	5	2	43
44	Longitudinal_muscles_between_mouth_and_frontal_pore / absent present ;	1	10	12	33	1	2	3	44

## Sheet: Table S6
Supplementary Table S6 – Summary of the topology test and phylogenetic analyses aiming to place the species Notocellis gullmarensis in the tree. In green, supported hypotheses; in grey, non tested hypotheses.
Matrix	Approach	Test	Position in the tree. Sister to:
			Convolutidae	Mecynostomidae	(Mecynostomidae, Convolutidae)	Dakuidae	Nadinidae	(Dakuidae, Nadinidae)	((Mecy., Convo.), (Daku., Nadi.))	(Isodiametridae, Proporidae)	All of them
Full Matrix	Topology tests	AU-test
Genes with >14 species	Topology tests	AU-test
Genes with >14 species (only top part of the tree)	Topology tests	AU-test
Phylogenetically informative	Topology tests	AU-test
Full Matrix	Topology tests	% sites	This analysis did not finish due to computational constraints
Genes with >14 species	Topology tests	% sites	14.342	10.3076	6.40308	30.2467	28.5765	2.39556	7.72847
Genes with >14 species (only top part of the tree)	Topology tests	% sites	10.881	12.211	9.22521	24.123	33.6829	2.06641	7.81041
Phylogenetically informative	Topology tests	% sites	10.246	35.6463	9.02341	13.9615	23.0148	1.24348	6.86447
Full Matrix	Topology tests	% genes	19.827	19.4665	20.1154	7.31795	3.89329	3.28046	6.99351	13.266	5.83994
Genes with >14 species	Topology tests	% genes	33.3333	10.2564	5.12821	20.5128	20.5128	5.12821	5.12821
Genes with >14 species (only top part of the tree)	Topology tests	% genes	15.7895	21.0526	13.1579	18.4211	18.4211	5.26316	7.89474
Phylogenetically informative	Topology tests	% genes	15.7895	24.5614	12.2807	17.5439	15.7895	1.75439	12.2807
Full Matrix	Phylogenetic analyses
Genes with >14 species	Phylogenetic analyses
Genes with >14 species (only top part of the tree)	Phylogenetic analyses
Phylogenetically informative	PhyloBayes
Phylogenetically informative	MAST_TR	Unlink all		6.9	6.1	72.51	14.49
Phylogenetically informative	MAST_TR	Link gamma		5.41	5.14	67.01	22.45
Phylogenetically informative	MAST_TR	Link frequencies		93.15	1.7	2.08	3.07
Phylogenetically informative	MAST_TR	Unkink model		0.21	34.09	24.78	40.92
Phylogenetically informative	MAST_TR	Unlink gamma		0	15.14	34.78	50.07
Phylogenetically informative	MAST_TR	Link all		0.23	34	24.31	41.46

## Sheet: Table S7
Supplementary Table S7 – Best model for each partition of morphological data, sorted from best to worst.
Partition	APRV1	ACRV2	Branch lengths	Marginal Likelihood	Bayes Factor
PartitionFinder	Variable	Equal	Linked	-850.77	--
Homoplasy Scores	Variable	Same gamma	Linked	-859.69	17.84
Morphology 1	Variable	Variable gamma	Linked	-861.62	3.86
Unpartitioned	Fixed	Same gamma	Linked	-869.39	15.54
Random	Fixed	Same gamma	Linked	-869.48	0.18
Morphology 2	Variable	Equal	Linked	-869.49	0.02
Fully partitioned	Fixed	Same gamma	Linked	-870.75	2.52
1 APRV: Among Partition Rate Variation
2 ACRV: among Character Rate Variation

## Sheet: Table S8
Supplementary Table S8 – Likelihood of all partition schemes and evolutionary models applied to the morphological matrix. Cells in gray indicated models that failed to reach convergence. Within each partition, models are sorted from best to worst.
Partition	APRV1	ACRV2	Branch lengths	Marginal Likelihood	Bayes Factor
Fully partitioned	Fixed	Same gamma	Linked	-870.75	--
Fully partitioned	Variable	Equal	Linked	-871.86	11.14
Fully partitioned	Fixed	Variable gamma	Linked	-872.36	10.14
Fully partitioned	Variable	Same gamma	Linked	-874.43	6
Fully partitioned	Variable	Variable gamma	Linked	-876.12	2.62
Fully partitioned	Fixed	Equal	Linked	-877.43	0
Fully partitioned	Variable	Equal	Unlinked
Fully partitioned	Variable	Same gamma	Unlinked
Fully partitioned	Variable	Variable gamma	Unlinked
Homoplasy Scores	Variable	Same gamma	Linked	-859.69	--
Homoplasy Scores	Variable	Variable gamma	Linked	-861.32	32.32
Homoplasy Scores	Fixed	Variable gamma	Linked	-863.99	26.98
Homoplasy Scores	Fixed	Same gamma	Linked	-870.88	13.2
Homoplasy Scores	Fixed	Equal	Linked	-877.48	0
Homoplasy Scores	Variable	Equal	Linked
Homoplasy Scores	Variable	Equal	Unlinked
Homoplasy Scores	Variable	Same gamma	Unlinked
Homoplasy Scores	Variable	Variable gamma	Unlinked
Morphology 1	Variable	Variable gamma	Linked	-861.62	--
Morphology 1	Fixed	Variable gamma	Linked	-868.35	18.36
Morphology 1	Fixed	Same gamma	Linked	-871.03	13
Morphology 1	Variable	Same gamma	Linked	-873.04	8.98
Morphology 1	Variable	Equal	Linked	-874.46	6.14
Morphology 1	Fixed	Equal	Linked	-877.53	0
Morphology 1	Variable	Equal	Unlinked
Morphology 1	Variable	Same gamma	Unlinked
Morphology 1	Variable	Variable gamma	Unlinked
Morphology 2	Variable	Equal	Linked	-869.49	--
Morphology 2	Fixed	Variable gamma	Linked	-870.02	11.52
Morphology 2	Fixed	Same gamma	Linked	-871.11	9.34
Morphology 2	Variable	Same gamma	Linked	-871.22	9.12
Morphology 2	Variable	Variable gamma	Linked	-872.18	7.2
Morphology 2	Fixed	Equal	Linked	-875.78	0
Morphology 2	Variable	Equal	Unlinked
Morphology 2	Variable	Same gamma	Unlinked
Morphology 2	Variable	Variable gamma	Unlinked
PartitionFinder	Variable	Equal	Linked	-850.77	--
PartitionFinder	Variable	Same gamma	Linked	-856.1	43.06
PartitionFinder	Variable	Variable gamma	Linked	-860.75	33.76
PartitionFinder	Fixed	Variable gamma	Linked	-867.13	21
PartitionFinder	Fixed	Same gamma	Linked	-871.09	13.08
PartitionFinder	Fixed	Equal	Linked	-877.63	0
PartitionFinder	Variable	Equal	Unlinked
PartitionFinder	Variable	Same gamma	Unlinked
PartitionFinder	Variable	Variable gamma	Unlinked
Random	Fixed	Same gamma	Linked	-869.48	--
Random	Fixed	Variable gamma	Linked	-870.02	15.1
Random	Variable	Same gamma	Linked	-870.63	13.88
Random	Variable	Variable gamma	Linked	-871.63	11.88
Random	Variable	Equal	Linked	-872.49	10.16
Random	Fixed	Equal	Linked	-877.57	0
Random	Variable	Equal	Unlinked
Random	Variable	Same gamma	Unlinked
Random	Variable	Variable gamma	Unlinked
Unpartitioned	Fixed	Same gamma	Linked	-869.39	--
Unpartitioned	Variable	Variable gamma	Linked	-869.39	13.06
Unpartitioned	Fixed	Variable gamma	Linked	-869.44	12.96
Unpartitioned	Variable	Same gamma	Unlinked	-869.44	12.96
Unpartitioned	Variable	Variable gamma	Unlinked	-869.44	12.96
Unpartitioned	Variable	Same gamma	Linked	-869.49	12.86
Unpartitioned	Fixed	Equal	Linked	-875.92	0
Unpartitioned	Variable	Equal	Unlinked	-875.94	0.04
Unpartitioned	Variable	Equal	Linked	-876.02	0.2
1 APRV: Among Partition Rate Variation
2 ACRV: among Character Rate Variation

## Sheet: Table S9
Supplementary Table S9 – Character state reconstruction of the ancestral Acoelomorpha, Acoela, and Nemertodermatida. In grey, differences in Nemertodermatida and Acoela respect to Acoelomorpha. The Claddis and BayesTraits approaches are compared to the most complete reconstruction from Mesquite
	Mesquite (ML; Prob. >0.69)			Claddis (threshold = 0.01)			BayesTraits4 (MCMC; Prob. > 0.7)
	Acoelomorpha	Acoela	Nemertodermatida	Acoelomorpha	Acoela	Nemertodermatida	Acoelomorpha	Acoela	Nemertodermatida
Size	Conventional	Conventional	Conventional	Conventional	Conventional	Conventional	Conventional	Conventional	Conventional (0.63)
Body shape	Cylindrical	Cylindrical	Cylindrical	Cylindrical	Cylindrical	Cylindrical	Unclear	Unclear	Unclear
Threadlike	No	No	No	No	No	No	Unclear	Unclear	Unclear
Chordoid vesicles	Absent	Absent	Absent	Unclear	Unclear	Unclear	Unclear	Unclear	Unclear
Frontal glands	Present	Present	Present	Present	Present	Present	Present	Unclear	Present
Symbiotic algae	Absent	Absent	Absent	Absent	Absent	Absent	Unclear	Unclear	Unclear
Sagittocysts	Absent	Absent	Absent	Absent	Absent	Absent	Unclear	Unclear	Unclear
Pigmentation	Unclear	Present	Absent	Unclear	Unclear	Unclear	Unclear	Present	Unclear
Eyes	Absent	Absent	Absent	Absent	Absent	Absent	Unclear	Unclear	Unclear
Mouth position	Ventral	Ventral	Ventral	Ventral	Ventral	Ventral	Ventral	Ventral	Ventral
Pharynx	Absent	Absent	Absent	Absent	Absent	Absent	Unclear	Unclear	Unclear
Testis	Paired	Paired	Paired	Paired	Paired	Paired	Paired	Paired	Unclear
Seminal vesicle	Present	Present	Present	Present	Present	Present	Present	Present	Unclear
Copulatory organ	Absent	Absent	Absent	Absent	Absent	Absent	Unclear	Unclear	Unclear
Penis stylet	Absent	Absent	Absent	Absent	Absent	Absent	Unclear	Unclear	Unclear
Penetrating structures	Absent	Absent	Absent	Absent	Absent	Absent	Unclear	Unclear	Unclear
Antrum	Present	Present	Unclear	Unclear	Unclear	Unclear	Unclear	Unclear	Unclear
Male gonopore	Posteroterminal	Posteroterminal	Posteroterminal	Posteroterminal	Posteroterminal	Posteroterminal	Posteroterminal	Posteroterminal	Posteroterminal
Ovary	Unpaired	Unpaired	Unpaired	Unclear	Unclear	Unclear	Unclear	Unclear	Unclear
Bursa	Absent	Absent	Absent	Absent	Absent	Absent	Unclear	Unclear	Unclear
Vagina	Absent	Absent	Unclear	Unclear	Unclear	Unclear	Unclear	Unclear	Unclear
Female gonopore	Absent	Absent	Absent	Absent	Absent	Absent	Unclear	Unclear	Unclear
Ovary overlapping the testes	No	No	No	No	No	No	Unclear	Unclear	Unclear
Hermaphroditism	No	No	No	No	No	No	Unclear	Unclear	Unclear
Asexual reproduction	Absent	Absent	Absent	Absent	Absent	Absent	Unclear	Unclear	Unclear
Sperm axonemes	9+2	9+2	9+2	9+2	9+2	9+2	9+2	9+2	9+2
Sperm microtobules	Cortical	Cortical	Unclear	Cortical	Cortical	Cortical	Unclear	Unclear	Unclear
Muscles enwrapping mouth	Present	--	--	Unclear	Unclear	Unclear	Unclear	Unclear	Present
Ventral diagonal muscles	Unclear	Unclear	Unclear	Absent	Unclear	Unclear	Unclear	Unclear	Unclear
Ventral crossover muscles	Absent	--	--	Absent	Unclear	Unclear	Unclear	Unclear	Unclear
Dorsal diagonal muscles	Present	--	--	Present	Unclear	Unclear	Unclear	Unclear	Unclear
Longitudinal muscles outside circular muscles	Absent	--	--	Absent	Unclear	Unclear	Unclear	Unclear	Unclear
Longitudinal muscles between mouth and central pore	Present	--	--	Present	Unclear	Unclear	Unclear	Present	Unclear
